# Supplementary material for: HSF-1/miR-145-5p transcriptional axis enhances hyperthermic intraperitoneal chemotherapy efficacy on peritoneal ovarian carcinosis
Source: Cell Death Dis. 2023 Aug 19;14(8):535. doi: 10.1038/s41419-023-06064-9 (PMC10439938; doi:10.1038/s41419-023-06064-9)
Supplement: Supplementary file 2 — Supplementary Table S1 [file 41419_2023_6064_MOESM2_ESM.xlsx]

## Sheet: Foglio1
Supplementary Table S1: Clinical characteristics
Patient	Age at HIPEC/sex	Year of HIPEC	Weight (Kg)/Height (cm)	BMI (Kg/m2)	Previous surgery	Tumor	G	FIGO	Histological type	PCI (Peritoneal Cancer Index )	Cytoreduction	Death (year)	Survival (days)	Relapse (days)	Timing *	N of resection
1	42/F	2016	52.5/162	20.0046	1	HGSOC	3	IIIC	1	26	1	Yes (2017)	213		salvage	18
2	67/F	2009	92/155	38		HGSOC	3	IIIC	1	18	1	Yes (2009)	162		salvage	13
3	76/F	2009	57/147	26.3779	0	HGSOC	3	IIIC	1	18	0	Yes (2011)	828	504	lapse	14
4	65/F	2017	77/154	32.4675	1	HGSOC	3	IIIC	3	9	0		1242	686	relapse	13
5	53/F	2017	89/130	52.6627	1	HGSOC	3	IIIC	1	14	1		1515		lapse	6
6	61/F	2016	54/151	23.6832	0	HGSOC	3	IIIC	1	20	1	Yes (2017)	267	218	lapse	16
7	43/F	2009	53/158	21.2306	0	HGSOC	3	IIIC	1	22	0	Yes (2013)	1292	277	relapse	17
8	67/F	2010	65/154	27.4077	0	HGSOC	2	IIIC	1	17	0		4021	472	up front	15
9	59/F	2010	72/153	30.7574	1	HGSOC	3	IIIC	2	16	1		3937		relapse	11
10	45/F	2010	67/157	27.1816	1	HGSOC	3	IIIC	2	26	1		3846	1271	salvage	13
*	salvage	after more interventions and CDDP cycles
	lapse	after 3/4 CDPP cycles
	relapse	after surgery and CDDP at the relapse
	up front	at the first observation without neoadjuvant chemotherapy
	RNAseq patients
