# Supplementary material for: HSF-1/miR-145-5p transcriptional axis enhances hyperthermic intraperitoneal chemotherapy efficacy on peritoneal ovarian carcinosis
Source: Cell Death Dis. 2023 Aug 19;14(8):535. doi: 10.1038/s41419-023-06064-9 (PMC10439938; doi:10.1038/s41419-023-06064-9)
Supplement: Supplementary file 4 — Supplementary Table S3 [file 41419_2023_6064_MOESM4_ESM.xlsx]

## Sheet: Foglio1
gene	KruskalWallis p	fold t15\t0	fold t30\t0	fold t60\t0	fold t90\t0	paired p(15)	paired p(30)	paired p(60)	paired p(90)	tukey's p(15)	tukey's p(30)	tukey's p(60)	tukey's p(90)
BAG3	0.0130248	0.789402	1.4198	1.87938	2.54877	0.113395	0.103954	0.0661642	0.0396775	0.659079	0.240162	0.0877998	0.0255263
DNAJB1	0.0146119	1.3712	2.01033	2.1387	2.70643	0.108072	0.0314095	0.0333557	0.0243269	0.612143	0.240162	0.115365	0.0215243
RP11-711M9.1	0.0164701	-0.879798	-0.879798	-0.499495	-0.879798	0.0185434	0.0185434	0.144139	0.0185434	0.0460547	0.0460547	0.295696	0.0460547
CHORDC1	0.0186346	0.437372	1.05503	1.51522	2.07318	0.259869	0.154839	0.116547	0.0554322	0.659079	0.214447	0.0658711	0.0416713
COQ9	0.0191734	-0.45599	-0.213269	-0.731914	-0.470968	0.0527843	0.45585	0.0795716	0.0393699	0.214447	0.566518	0.0215243	0.149429
PPIAP3	0.0195719	-0.943351	-0.836838	-0.518296	-1.08435	0.0476024	0.0936107	0.125562	0.0135264	0.0946668	0.14199	0.514509	0.0272755
FANCL	0.0208821	-0.239916	-0.600785	-0.68703	-1.01009	0.0885379	0.0278625	0.122292	0.104963	0.659079	0.169155	0.100823	0.0355174
EXOSC7	0.0214838	-0.351986	-0.352073	-0.538981	-0.771564	0.0438825	0.116495	0.0876532	0.0994482	0.364501	0.480034	0.0761853	0.0301642
XRCC5	0.0217909	-0.150369	-0.21196	-0.256632	-0.407213	0.034499	0.0227342	0.0377053	0.0296403	0.522421	0.240162	0.149429	0.0215243
ANAPC1	0.022738	-0.181817	-0.379301	-0.385875	-0.782815	0.172297	0.134026	0.197893	0.0927649	0.755862	0.115365	0.1908	0.0416713
RDH14	0.022738	-0.259111	-0.602467	-0.722166	-1.18502	0.177181	0.156387	0.0122091	0.1196	0.755862	0.1908	0.115365	0.0416713
HSPA1B	0.0261919	1.75426	2.25888	2.43689	3.05172	0.175166	0.0825151	0.104302	0.0779953	0.566518	0.214447	0.115365	0.0301642
HSPA1A	0.0261919	1.83412	2.39155	2.57596	3.26132	0.166866	0.0797992	0.101988	0.074644	0.566518	0.214447	0.115365	0.0301642
NAT6	0.0261919	-0.51575	-0.597565	-1.06171	-0.244136	0.0706751	0.00253282	0.0587186	0.178538	0.214447	0.115365	0.0301642	0.566518
XRCC1	0.0269412	-0.434287	-0.644695	-0.910407	-1.47398	0.306442	0.0976877	0.196305	0.208283	0.659079	0.268	0.115365	0.0355174
RP11-321E8.5	0.0277112	-0.484302	-0.545867	-1.02635	-1.13517	0.0344706	0.0837618	0.14877	0.125219	0.522421	0.43951	0.0761853	0.0416713
JMJD6	0.0301508	0.634644	0.952916	1.30985	1.34078	0.051071	0.136363	0.0717214	0.0317271	0.480034	0.1908	0.0487167	0.0567497
THPO	0.0310091	0.490924	0.695979	0.346308	0.801159	0.0440962	0.0998796	0.1365	0.0973067	0.330166	0.0761853	0.612143	0.0487167
GTPBP8	0.0310091	-0.313221	-0.443122	-0.826629	-0.937962	0.314225	0.246757	0.220434	0.140364	0.612143	0.330166	0.0761853	0.0487167
CCDC91	0.0323409	-0.327468	-0.161685	-0.453916	-0.796909	0.0598748	0.477066	0.18944	0.205759	0.297996	0.755862	0.115365	0.0487167
ZBTB26	0.0336406	-0.46468	-2.08652	-0.936253	-1.37655	0.0781105	0.00253954	0.274873	0.108251	0.43085	0.0322826	0.288964	0.0946668
RP4-607J23.2	0.0337457	-0.973796	-0.696503	-0.878169	-0.973796	0.00293562	0.14436	0.0234092	0.00293562	0.0460547	0.138072	0.118252	0.0460547
RP11-337C18.4	0.0337457	-0.852426	-0.852426	-0.673742	-0.711682	0.0070843	0.0070843	0.0617525	0.019971	0.0460547	0.0460547	0.138072	0.118252
PLAG1	0.0356663	-1.02331	-0.915634	-2.15058	-2.45889	0.188435	0.477707	0.102072	0.120359	0.40097	0.522421	0.0761853	0.0487167
ADPRHL2	0.0361675	-0.48803	-0.775121	-0.693319	-1.11778	0.0522559	0.0315651	0.119719	0.105206	0.522421	0.115365	0.214447	0.0355174
TMOD1	0.0365229	-0.55694	-0.438258	-0.838061	-1.19596	0.0503321	0.381364	0.0314302	0.0822047	0.459114	0.459114	0.0759215	0.0485152
ALG10	0.0366754	-0.585944	-0.815532	-0.856377	-1.62449	0.172707	0.104467	0.18279	0.138272	0.480034	0.297996	0.214447	0.0255263
EHHADH	0.0377119	-0.103509	-0.574839	-0.535191	-1.10006	0.810282	0.0748766	0.256606	0.0252914	0.805125	0.240162	0.268	0.0416713
RP11-674I16.2	0.0387765	-0.326501	-0.824406	-0.785246	-1.73967	0.043616	0.160732	0.294616	0.105346	0.612143	0.268	0.268	0.0301642
DHX35	0.0387765	-0.208186	-0.481038	-0.645752	-0.961586	0.136682	0.0489079	0.197833	0.0862264	0.40097	0.149429	0.149429	0.0301642
HSPA4L	0.0405484	0.466875	1.17823	1.3701	1.8245	0.11951	0.0178762	0.0824147	0.0737045	0.566157	0.158679	0.10758	0.0485152
DTX2P1	0.0409929	-0.331639	-0.488221	-1.01634	-2.01687	0.211889	0.129567	0.152243	0.0524688	0.522421	0.330166	0.131532	0.0355174
RNF187	0.0409929	-0.492457	-0.992128	-1.65047	-1.37352	0.397788	0.179549	0.00734478	0.0564907	0.612143	0.268	0.0487167	0.100823
BZW1P1	0.0410778	0.257295	0.5538	0.844489	1.11323	0.209306	0.0955339	0.180585	0.0955522	0.458278	0.139179	0.0869431	0.0481129
DPY30	0.0421463	-0.486843	-0.390667	-0.606954	-1.06355	0.0611266	0.13337	0.164285	0.147854	0.268	0.330166	0.0877998	0.0355174
TMEM42	0.0421463	-0.360863	-0.268801	-0.773959	-0.992015	0.417495	0.00900951	0.132725	0.0964696	0.566518	0.612143	0.131532	0.0487167
METTL20	0.0422574	-1.05265	-1.16944	-1.44022	-1.43138	0.047236	0.0188043	0.0511199	0.0287743	0.346174	0.267121	0.0607041	0.048314
TIMMDC1	0.0433307	-0.436667	-0.635958	-0.463688	-0.866642	0.0455712	0.064835	0.200196	0.0793776	0.364501	0.169155	0.43951	0.0301642
HSPA7	0.0433307	1.12281	1.60648	2.31875	3.09212	0.416514	0.142304	0.15235	0.0159539	0.480034	0.364501	0.131532	0.0355174
POU5F2	0.0434651	-0.566161	-0.675758	-0.859524	-0.771907	0.00245468	0.0803124	0.071126	0.0726667	0.400534	0.201957	0.044885	0.0759215
OAZ1	0.044547	0.235563	0.271009	0.258099	0.431157	0.09899	0.0308355	0.129752	0.00498921	0.40097	0.149429	0.268	0.0301642
RPS7P3	0.0467437	-0.759261	-0.714562	-0.551974	-1.31715	0.0276186	0.00965421	0.341502	0.0568916	0.267561	0.32972	0.522034	0.0300175
ZNF839	0.0477325	-0.54548	-0.425606	-0.701222	-0.906491	0.0430974	0.294389	0.183917	0.158139	0.1908	0.364501	0.115365	0.0355174
IARS2	0.0477325	-0.196922	-0.3105	-0.3756	-0.611704	0.0505731	0.0229268	0.0276081	0.0416963	0.43951	0.240162	0.131532	0.0355174
GNRHR	0.0493992	-0.18272	-0.404655	-0.40191	-0.684297	0.276424	0.124569	0.307801	0.120849	0.658782	0.239732	0.214028	0.0414891
HAVCR2	0.0497472	0.667541	0.624556	1.03223	0.668551	0.0700931	0.120056	0.0127214	0.211075	0.268	0.364501	0.0301642	0.169155
