# Supplementary material for: HSF-1/miR-145-5p transcriptional axis enhances hyperthermic intraperitoneal chemotherapy efficacy on peritoneal ovarian carcinosis
Source: Cell Death Dis. 2023 Aug 19;14(8):535. doi: 10.1038/s41419-023-06064-9 (PMC10439938; doi:10.1038/s41419-023-06064-9)
Supplement: Supplementary file 5 — Supplementary Table S4 [file 41419_2023_6064_MOESM5_ESM.xlsx]

## Sheet: Foglio 1 - LASAGNA-Search-resul
Supplemental Table 4: HSF1 consensus sequences onto intron 4 CARM1 gene
hg38_knownGene_ENST00000656891.1
Name	Sequence	Position(0-based)	Strand	Score	p-value	E-value
HSF1(M00146)	agaatgttct	1075	-	12.07	0	0
HSF1(M00146)	agaactttcc	3174	+	10.95	2.5E-5	92
HSF1(M00146)	agaactttcc	2867	+	10.95	2.5E-5	92
HSF1(M00146) Reg1	ggaacttccc	84	-	7.61	0.001325	4.9
HSF1(M00146)	agaacgccct	2195	+	7.49	0.0015	5.5
HSF1(M00146) Reg3	agattgtacc	993	+	6.74	0.002275	8.3
HSF1(M00146) Reg1	ggaagttcct	85	+	6.65	0.0025	9.2
HSF1(M00146)	agaatgttc	1076	-	6.54	0.0026	9.5
HSF1(M00146)	agaaattgcc	2565	-	6.53	0.002625	9.6
HSF1(M00146)	tgaagttccg	1450	+	6.34	0.002975	10.9
HSF1(M00146)	ggaagttgcc	1298	+	6.16	0.003275	12.0
HSF1(M00146)	agaaccctca	3244	+	6.14	0.0033	12.1
HSF1(M00146)	agattatgcc	323	-	6.05	0.0035	12.8
HSF1(M00146)	agattttgct	2583	-	5.91	0.003775	13.9
HSF1(M00146)	agaatcctca	600	+	5.83	0.003975	14.6
HSF1(M00146)	tgaagttccc	1884	-	5.36	0.005325	19.5
HSF1(M00146) Reg3	tgattgtgct	977	+	5.2	0.00575	21.1
HSF1(M00146) Reg2	agactgtgct	863	-	5.11	0.005975	21.9
HSF1(M00146)	tgattgtgcc	2702	+	4.96	0.006225	22.8
HSF1(M00146)	agtaagtgcc	3226	+	4.86	0.006375	23.4
HSF1(M00146)	agatcgcgcc	3108	+	4.77	0.00665	24.4
HSF1(M00146)	aggacatgcc	138	-	4.65	0.006925	25.4
HSF1(M00146)	gaactttcc	2868	+	4.61	7	25.7
HSF1(M00146)	gaactttcc	3175	+	4.61	7	25.7
HSF1(M00146)	tgaaaactca	2186	+	4.45	0.0076	27.9
HSF1(M00146)	agtatttcca	1666	-	4.38	0.0078	28.6
HSF1(M00146)	ggaactccca	2676	-	4.3	0.00805	29.5
HSF1(M00146)	tgagggttca	1763	+	4.27	0.0081	29.7
HSF1(M00146)	agcattctct	2811	-	4.18	0.00855	31.4
HSF1(M00146) Reg2	tgaagcctct	816	-	4.18	0.00855	31.4
HSF1(M00146)	tgatttctcc	3398	-	4.11	0.008825	32
HSF1(M00146)	tgaatacact	2087	-	4.09	0.008875	33
HSF1(M00146)	ggaatacaca	1366	+	4	0.009475	35
