# Supplementary material for: HSF-1/miR-145-5p transcriptional axis enhances hyperthermic intraperitoneal chemotherapy efficacy on peritoneal ovarian carcinosis
Source: Cell Death Dis. 2023 Aug 19;14(8):535. doi: 10.1038/s41419-023-06064-9 (PMC10439938; doi:10.1038/s41419-023-06064-9)
Supplement: Supplementary file 6 — Supplementary Table S5 [file 41419_2023_6064_MOESM6_ESM.xlsx]

## Sheet: Foglio1
Supplementl Table S5
RT-qPCR Primers
Gene	Forward	Reverse	Reference
hsa-miR-145-5p	GTCCAGTTTTCCCAGGAATCCCT	TGGTGTCGTGGAGTCG	https://doi.org/10.3892/ijo.2019.4782
beta-actin	GAGGCCCAGAGCAAGAGAG	AGGTGTGGTGCCAGATTTTC
H3	GTGAAGAAACCTCATCGTTACAGGCCTGGT	CTGCAAAGCACCAATAGCTGCACTCTGGAA
MYC	CCTACCCTCTAACGACAGC	CTCTGACCTTTTGCCAGGAG
MUC1	GTTACGGGTTCTGGTCATGC	TAGTCGGTGCTGGGATCTTC
EGFR	TCCCTCAGCCACCCATATGT	AATGACAAGGTAGCGCTGGG	https://doi.org/10.18632/oncotarget.5930
OCT4	ACATCAAAGCTCTGCAGAAAGAAC	CTGAATACCTTCCCAAATAGAACCC
pre-miR-145	CTTGTCCTCACGGTCCAGTT	ATTTCCAGGAATCCCCATCT
pri-miR-145	GAGAACTCCAGCTGGTCCTTA	GGTGGGAAGGAGGCAAAT	https://doi.org/10.18632/oncotarget.5930
BAX	CTACAGGGTTTCATCCAG	CCAGTTCATCTCCAATTCG	doi: 10.22038/IJBMS.2017.9273
NOXA	GGAGATGCCTGGGAAGAAGG	TCCTGAGCAGAAGAGTTTGG	https://doi.org/10.1038/s41419-017-0115-3
CHOP	GCACCTCCCAGAGCCCTCACTCTCC	GTCTACTCCAAGCCTTCCCCCTGCG	https://doi.org/10.15252/embj.2019104123
p21	CTTGCACTCTGGTGTCTG	CTTGGAGTGATAGAAATCTGTCA	doi: 10.22038/IJBMS.2017.9273
ChIP Primers
Gene	Forward	Reverse
HSF1-CARM R1	gggccataacaggaaggaca	ggtgctggggaaatgctaac
HSF1-CARM R2	acttctaaccttggctccgg	taacaccacccacttcccaa
HSF1-CARM R3	ttgggaagtgggtggtgtta	ctcggtcccaggttccataa
